# Supplementary material for: Key hydraulic traits control the dynamics of plant dehydration in four contrasting tree species during drought
Source: Tree Physiol. 2023 Jun 15;43(10):1772–83. doi: 10.1093/treephys/tpad075 (PMC10652334; doi:10.1093/treephys/tpad075)
Supplement: Supportin_Information_Tables_1_tpad075 [file supportin_information_tables_1_tpad075.xlsx]

## Sheet: Sheet2
Manuscript: Key hydraulic traits control the dynamics of plant dehydration in four contrasting tree species during drought
Supporting Information Table S1
Additional input variables in SurEau modelling the dynamics of plant desiccation during drought in each of the four species in this study
Traits highlighted in yellow were included in the global sensitivity analysis of 34 hydraulic and allometric traits
															LEAF					Trunk						Root				Fractal tree															Stomata
		Stomatal response		Climate					Soil, van Genutchen equation						Characteristic size		Length	apo fraction	symp fraction	Length	dbh	apo fraction	succulence	symp fraction	sapwood fraction	1 Fine Root length, m	Fine root diam	apo fraction	symp fraction	Q, Kg						Area, m2				Root values for 1 root		K, mmol/s/Mpa			g, mmol s-1 m-2
		Pgs_12, MPa	Pgs_88, MPa	T_air_max, °C	RH_air_min	RH_air_max	PAR_MAX, µmol	Wind, m/s	Teta_s	Teta_r	alpha	n	K_sat, mol/s/Mpa	L	width, mm	LA_max, m2	m	%	%	m	m	%	g H2O/m2	%	%	m	m	%	%	Q_Branch_Symp_FR	Q_Branch_Apo_FR	Q_Trunk_Sym_FR	Q_Trunk_Apo_FR	1 Q_Root_Symp_FR	1 Q_Root_Apo_FR	Branch_Area_FR	Trunk_Area_FR	1 Root_Area_FR, m2	1 Root_Area_fi, m2	1 Root length, m	Root_Diam, m	K_Branch_Apo_FR	K_Trunk_Apo_FR	1 K_Root_Apo_FR	gs_max	gs_night	Tgs_optim, °C	Tgs_sens	g_res 20°C_with double sided leaf area
Populus nigra		-0.49	-1.22	27.5	28	80	1906	6	0.37	0.09	0.0003	1.7	5	0.5	50	0.937	1.237	0.4	0.15	0.5	0.018	0.4	100	0.15	0.15	198.837	0.0005	0.4	0.15	0.138865	0.370308	0.00533278	0.0142207	0.0685529	0.182808	0.740813	0.0284699	2.80422	0.312333	1289.09	0.00035301	32.1489	26.5993	74.1252	220	10	25	17	4.5
Pinus halepensis		-1.7	-2.88	34.5	25	80	1918	4	0.37	0.09	0.0003	1.7	5	0.5	3	3.638	2.083	0.4	0.15	0.5	0.057	0.4	100	0.15	0.15	772.006	0.0005	0.4	0.15	1.05837	2.82232	0.0542382	0.144635	0.413841	1.10357	3.87908	0.09144	13.1092	1.21267	5374.22	0.000387525	9.55402	24.9834	9.68146	60	5	25	17	0.58
Cedrus atlantica		-1.19	-2.25	23.7	24	80	1444	4	0.37	0.09	0.0003	1.7	5	0.5	2	1.124	1.138	0.4	0.15	0.5	0.038	0.4	100	0.15	0.15	238.52	0.0005	0.4	0.15	0.233209	0.621891	0.0237989	0.0634638	0.10268	0.273813	0.981951	0.0601838	3.48703	0.374667	1465.12	0.000390011	7.35278	9.99726	4.68421	120	5	25	17	1.21
Quercus ilex		-0.56	-3.93	32.6	37	80	1775	8	0.37	0.09	0.0003	1.7	5	0.5	30	1.772	1.493	0.4	0.15	0.5	0.035	0.4	100	0.15	0.15	376.029	0.0005	0.4	0.15	0.367588	0.980233	0.0200478	0.0534608	0.162547	0.433458	1.60538	0.0550433	5.79105	0.590667	2490.94	0.000375827	10.585	15.7334	14.4536	100	5	25	17	1.19
Supporting Information Table S2
Allometric, soil and climatic variables held constant in the global sensitivity analysis.
		Allometric variables			Soil variables	Climatic variables
		Height	Basal diameter	Leaf area	Volume	Tair min	Tair max	RHair min	RHair max	PAR max	Wind
		m	m	m2	m3	°C	°C	%	%	mmol m-2s-1	m s-1
		1.5	0.04	2	0.46	20	30	30	80	1700	5
Supporting Information Table S3
A global sensitivity analysis of the relative contribution (global Sobo values) of a range of representative plant hydraulic and allometric traits to determining dehydration times from full hdration to stomatal closure (Tclose), from stomatal closure to 99% xylem cavitation (Tcav), and from full hydration to 99% cavitation (THF) in four contrasting tree species.
			Relative contribution to THF					Relative contribution to Tclose					Relative contribution to Tcav
		Trait	Que_ilex	Pop_nigra	Pin_hale	Ced_atla		Que_ilex	Pop_nigra	Pin_hale	Ced_atla		Que_ilex	Pop_nigra	Pin_hale	Ced_atla
		Diam_root_FR	3.34e-08	0.000428316	1.5512e-08	2.72827e-07		5.6e-09	0.000121608	2.11002e-09	1.2686e-05		5.08e-08	0.00040987	1.96613e-08	1.65323e-06
		Length_root_fine_FR	1.7e-07	0.000460784	1.5781e-08	2.44922e-07		1.49e-08	0.000125569	2.11002e-09	1.27792e-05		2.6e-07	0.000440672	2.00836e-08	1.71769e-06
		Root_area_fine_FR	0.00216811	0.000536786	0.00368709	0.00371696		0.0260704	0.00104813	0.10144	0.0438179		3.42e-05	0.000454407	0.000216189	2.99111e-05
		Root_area_FR	3.01e-09	0.000588894	1.43114e-08	2.61575e-07		5.6e-09	0.000130937	6.33615e-09	9.94392e-06		4.05e-09	0.000561865	1.83759e-08	1.42673e-06
		Branch_area_FR	0.00430627	0.00569975	0.00354512	0.00157907		0.00152039	0.00610874	0.000503855	0.00139608		0.00474911	0.00362257	0.00401499	0.00130951
		Trunk_area_FR	0.00339815	0.00309621	0.00326584	0.00239139		0.0012681	0.00237725	0.000502337	0.00207835		0.00370945	0.00209325	0.00368087	0.0019931
		Leaf_size	0.00185447	0.00102355	0.097795	0.00038701		0.00236046	0.0011468	0.0505414	0.000802383		0.00143011	0.000816446	0.0990199	0.000218367
		Leaf_apo_fraction	4.38e-05	0.0122122	6.40432e-06	1.85729e-05		4.61e-06	0.000315593	8.89328e-07	1.622e-05		7.89e-05	0.0111538	9.00725e-06	3.61746e-05
		Q_root_apo_FR	0.00059617	0.000497507	0.00031194	0.00130344		2.63e-06	0.000202137	1.63948e-07	4.42476e-05		0.00088895	0.000459638	0.000395015	0.00179272
		Q_root_symp_FR	2.52e-05	0.00038401	1.82128e-05	3.12822e-05		2.21e-05	0.000120313	2.79104e-06	8.46843e-05		2.24e-05	0.000371661	2.0586e-05	1.70163e-05
		Q_trunk_apo_FR	0.00200967	0.000999238	0.0011562	0.00480962		8.07e-06	0.000439442	2.16713e-07	0.000218802		0.00299761	0.000892183	0.00146593	0.00653123
		Q_trunk_sym_FR	6.55e-05	0.000484311	4.13125e-05	0.000107231		8.59e-05	0.000124657	2.15437e-05	0.000261139		4.99e-05	0.000464433	4.18269e-05	5.63922e-05
		Q_branch_apo_FR	0.00022322	0.000770012	0.000133128	0.000558943		1.2e-06	0.000166847	6.12211e-08	4.44626e-05		0.00033303	0.000754526	0.000168874	0.000756869
		Q_branch_symp_FR	5.5e-06	0.000666802	3.64222e-06	8.65414e-06		6.49e-06	0.000126927	1.2608e-06	3.54433e-05		4.5e-06	0.000640208	3.89378e-06	5.11535e-06
		Succulence	0.00049576	0.00968433	0.000224038	0.000318762		0.00011085	0.000286599	7.94473e-06	0.000108052		0.00058784	0.00883542	0.000269157	0.00034339
		K_root_symp	0.00211847	0.00053137	0.0036055	0.00363247		0.0254794	0.00102608	0.0992393	0.042953		3.33e-05	0.00044085	0.000211167	2.86355e-05
		K_root_apo_FR	7.99e-05	0.000510763	0.000193882	0.000192667		0.0016415	0.000196221	0.00631987	0.00277043		4.09e-06	0.000497302	5.38489e-06	2.21038e-06
		K_trunk_Apo_FR	1.87e-06	0.000587019	4.23704e-06	3.88905e-06		4.24e-05	0.000120469	0.000162081	8.23147e-05		2.29e-07	0.000559854	5.56686e-08	1.80391e-06
		K_branch_Apo_FR	2.6e-05	0.000476853	5.17518e-05	3.00328e-05		0.00067806	0.000149904	0.0026428	0.00110777		4.39e-06	0.000455993	5.02897e-07	1.99332e-05
		K_leaf_Apo	9.1e-05	0.00242696	0.00010671	4.44518e-06		0.00384647	0.000214867	0.0156211	0.00647085		6.73e-05	0.00216579	9.24477e-05	0.000785752
		K_leaf_Symp	0.00041167	0.000610359	0.000751881	0.000788314		0.0044275	0.000382479	0.0170918	0.00759631		1.43e-05	0.000531156	7.83506e-05	3.14332e-05
		gs_max	0.022549	0.0020827	0.000190869	0.023519		0.297798	0.0266732	0.0143422	0.279013		0.00011671	0.000627472	2.21917e-05	0.000166241
		gs_night	3.01e-09	0.000536715	1.36955e-08	2.56335e-07		5.6e-09	0.000130497	2.11002e-09	1.17345e-05		4.05e-09	0.000511953	1.74321e-08	1.58674e-06
		Tgs_optim	0.024428	0.00214798	0.000170891	0.0217112		0.135838	0.00164206	0.000961394	0.0992877		0.00569229	0.00263718	9.06916e-05	0.00576759
		Tgs_sens	0.00224586	0.000583515	1.29886e-05	0.00167179		0.0129117	0.000251614	8.2904e-05	0.00780629		0.00049603	0.00060048	6.42332e-06	0.000435957
		g_cuti_20	0.17203	0.00735432	0.140312	0.0862241		0.0524756	0.0188902	0.0150893	0.0547377		0.194543	0.00344134	0.161355	0.0787563
		TP	0	0.00163226	0	2.66484e-07		0	0.00551235	0	1.1782e-05		0	0.000817456	0	1.62651e-06
		Q10a	0.251002	0.0108394	0.173634	0.109047		0.0760938	0.0289464	0.018297	0.0695875		0.284099	0.00477626	0.199881	0.0994223
		Q10b	2.76e-09	0.000619319	1.49912e-08	2.64589e-07		5.6e-09	0.000134568	2.11002e-09	1.15096e-05		3.67e-09	0.000593184	1.89991e-08	1.61247e-06
		g_branch	0.0159908	0.0134715	0.0143209	0.00824364		0.00578754	0.0150474	0.00203871	0.00713636		0.0175521	0.0082245	0.0162167	0.00686186
		Pi0_leaf_symp	0.406909	0.0201438	0.448446	0.532705		0.355381	0.881785	0.640488	0.367584		0.359675	0.121798	0.384397	0.482306
		E_leaf_symp	0.00616555	0.000690721	0.00951931	0.0156346		0.00488926	0.00951594	0.0120183	0.00940999		0.00561567	0.00174908	0.00837584	0.0150392
		P50_apo	0.0205933	0.681618	0.0353066	0.1004		0.00052958	0.0117949	2.27241e-07	0.0438844		0.0342989	0.632277	0.0449092	0.198491
		Slope_apo	0.00703246	0.259791	0.00227485	0.00479042		0.00016314	0.000624606	1.57598e-07	0.00145989		0.0100066	0.246452	0.00288808	0.00534472
[truncated: 33 more columns]
